# Supplementary material for: Clinical Evaluation of a Fully-Automated High-Throughput Multiplex Screening-Assay to Detect and Differentiate the SARS-CoV-2 B.1.1.529 (Omicron) and B.1.617.2 (Delta) Lineage Variants
Source: Viruses. 2022 Mar 15;14(3):608. doi: 10.3390/v14030608 (PMC8950896; doi:10.3390/v14030608)
Supplement: Supplementary file 1 [file viruses-14-00608-s001.zip]

Archive with 1 entries (1 files):
- viruses-1570188-supplementary.pdf
